# Supplementary material for: Unexpected Heterogeneity of Newly Diagnosed Multiple Myeloma Patients with Plasmacytomas
Source: Biomedicines. 2022 Oct 11;10(10):2535. doi: 10.3390/biomedicines10102535 (PMC9599767; doi:10.3390/biomedicines10102535)
Supplement: Supplementary file 1 [file biomedicines-10-02535-s001.zip]

Archive with 1 entries (1 files):
- biomedicines-1936855-supplementary.pdf
